# Supplementary material for: Synthesis, Structural and Physicochemical Characterization of a Titanium(IV) Compound with the Hydroxamate Ligand N,2-Dihydroxybenzamide
Source: Molecules. 2021 Sep 15;26(18):5588. doi: 10.3390/molecules26185588 (PMC8465426; doi:10.3390/molecules26185588)
Supplement: Supplementary file 1 [file molecules-26-05588-s001.zip]

Archive with 3 entries (3 files):
- checkcif_P4.pdf
- CIF_P4.cif
- Supplementary Materials_PROOFS_HM.pdf
